# Supplementary material for: Crystallographic Effects on Residual Relative Elastic Strain Heterogeneity Induced by Micro-Indentation in Non-Oriented Electrical Steels
Source: Materials (Basel). 2026 May 14;19(10):2056. doi: 10.3390/ma19102056 (PMC13208754; doi:10.3390/ma19102056)
Supplement: Supplementary file 1 [file materials-19-02056-s001.zip]

Archive with 1 entries (1 files):
- materials-4234489-supplementary.pdf
